# Supplementary material for: Standardized high-throughput evaluation of cell-based compound screens
Source: BMC Bioinformatics. 2008 Nov 12;9:475. doi: 10.1186/1471-2105-9-475 (PMC2639430; doi:10.1186/1471-2105-9-475)
Supplement: Additional file 3 — Source code of the software. The platform-independent source code for version 1.3 of the package is provided as a gzipped tar archive. [file 1471-2105-9-475-S3.gz]

Archive with 64 entries (56 files):
- ic50
- ic50/man
- ic50/man/hts.Rd
- ic50/man/ic50.Rd
- ic50/man/design.Rd
- ic50/man/nsclc.Rd
- ic50/DESCRIPTION
- ic50/COPYING
- ic50/data
- ic50/data/default384_dilution.rda
- ic50/data/default384_measure.rda
- ic50/data/A549_2.rda
- ic50/data/A549_1.rda
- ic50/data/default96_control.rda
- ic50/data/mpi384_control.rda
- ic50/data/mpi384_measure.rda
- ic50/data/Calu1_2.rda
- ic50/data/HCC2429_2.rda
- ic50/data/default384_control.rda
- ic50/data/Calu1_1.rda
- ic50/data/HCC2429_1.rda
- ic50/data/mpi96_measure.rda
- ic50/data/mpi384_dilution.rda
- ic50/data/default96_measure.rda
- ic50/data/H322_1.rda
- ic50/data/H322_2.rda
- ic50/data/mpi96_control.rda
- ic50/data/mpi96_dilution.rda
- ic50/data/default96_dilution.rda
- ic50/NAMESPACE
- ic50/inst
- ic50/inst/doc
- ic50/inst/doc/tutorial.pdf
- ic50/inst/design
- ic50/inst/design/mpi384_dilution.txt
- ic50/inst/design/mpi96_control.txt
- ic50/inst/design/mpi96_measure.txt
- ic50/inst/design/default384_measure.txt
- ic50/inst/design/mpi384_control.txt
- ic50/inst/design/default96_dilution.txt
- ic50/inst/design/default384_dilution.txt
- ic50/inst/design/default384_control.txt
- ic50/inst/design/default96_measure.txt
- ic50/inst/design/default96_control.txt
- ic50/inst/design/mpi96_dilution.txt
- ic50/inst/design/mpi384_measure.txt
- ic50/inst/nsclc
- ic50/inst/nsclc/A549_2.txt
- ic50/inst/nsclc/HCC2429_1.txt
- ic50/inst/nsclc/H322_1.txt
- ic50/inst/nsclc/A549_1.txt
- ic50/inst/nsclc/Calu1_2.txt
- ic50/inst/nsclc/HCC2429_2.txt
- ic50/inst/nsclc/H322_2.txt
- ic50/inst/nsclc/Calu1_1.txt
- ic50/R
- ic50/R/graphics.R
- ic50/R/ic50.R
- ic50/R/ic50.384.R
- ic50/R/hts.R
- ic50/R/evaluation.R
- ic50/R/misc.R
- ic50/R/ic50.96.R
- ic50/R/design.R
