# Supplementary material for: Standardized high-throughput evaluation of cell-based compound screens
Source: BMC Bioinformatics. 2008 Nov 12;9:475. doi: 10.1186/1471-2105-9-475 (PMC2639430; doi:10.1186/1471-2105-9-475)
Supplement: Additional file 3 — Source code of the software. The platform-independent source code for version 1.3 of the package is provided as a gzipped tar archive. [file 1471-2105-9-475-S3.gz › ic50/man/ic50.Rd]

\name{ic50}
\alias{ic50.96}
\alias{ic50.384}
\title{Standardized evaluation of compound screens}
\description{
  Calculation of IC50 values, automatic drawing of dose-response curves and
  validation of compound screens on 96- and 384-well plates.
}
\usage{
ic50.96(files,measure=NULL,control=NULL,dilution=NULL,inhib=NULL,
        normalize="mean",graphics="mean",outdir="./results")
ic50.384(files,measure=NULL,control=NULL,dilution=NULL,inhib=NULL,
         normalize="single",graphics="mean",outdir="./results")
}
\arguments{
  \item{files}{Character vector of files containing the raw data.}
  \item{measure}{Configuration file for the locations of the measurement
    wells.}
  \item{control}{Configuration file for the locations of the control
    wells.}
  \item{dilution}{Configuration file for the concentrations in each
    measurement. See details below.}
  \item{inhib}{Vector of real numbers between 0 and 1 specifying the
    percentage of inhibition to compute concentrations for. Defaults to
    0.5 for all compounds.}
  \item{normalize}{Method to normalize the measurement by the
    controls. For \code{"mean"}, the mean of the controls specified by \code{control} is used;
    \code{"single"} requires one individual control well per measurement
    well.}
  \item{graphics}{A character specifying the plotting method. For
    \code{"mean"}, a dose-response curve of the mean values of the measurement
    series is given, whereas one curve is plotted for each if \code{"single"} is
    specified. For \code{"fitted"}, a sigmoid-shaped derivation of the
    logistic model is fitted to the data.}
  \item{outdir}{The directory where the results will be written.}
}
\details{
  In cytotoxicity screens of chemical compounds, biological activity is
  typically indicated by the concentration for which a particular
  proportion (typically 0.5) of cell growth is inhibited after a predefined
  treatment period. For this purpose, all concentrations are plotted
  against the percentages of cells still being alive under this
  treatment, forming a dose-response curve under which the preimage of the 0.5
  point is defined as the half-maximum inhibitory concentration
  (IC50). For high-throughput screens (HTS), in particular, the
  evaluation of the data needs to be performed in an automatic fashion.

  The data input for the script is performed by tab-delimited data files
  which are the typical output from appropriate microplate readers. A
  character vector of file names is therefore expected as the first
  argument to the functions. If 96- or 384-well plates are used for the
  screen, the arrangement of the wells is in principle arbitrary. The
  design must be specified by three tab-delimited files with one for the
  coordinates of the measurement wells, one for the control wells and
  one for the concentrations of the respective compound. Several
  examples of each of these files are given in the \code{inst} folder,
  e.g. the files \code{"default384_measure.txt"},
  \code{"default384_control.txt"} and
  \code{"default384_dilution.txt"}. Details on the arrangement of these
  files are given in the documentation of the corresponding data sets,
  e.g. for \code{default384_measure}. In addition, a tutorial document
  describing how to prepare the data and configuration is included in
  the \code{ic50} package.

  For each compound in the screen, a graphics output is given in the
  file \code{"dose_response_curves.pdf"} in the output directory, where the screen
  data are displayed as specified by the argument \code{graphics}. In
  addition, quantitative results are written to a file \code{"ic50.txt"}
  in the same directory. Inhibitory concentrations are calculated for
  each of the curves and are given together with the respective
  confidence intervals. The measurement accuracy is evaluated by the
  maximum of the standard deviations at the respective concentrations
  and by the coefficient of variation of the concentration values as
  determined from the single replicates. Finally, the normalized data
  rows detected from the plates in use are written to the file
  \code{"measurement.txt"}, combined in one group for each compound.
}
\value{
  A data frame with the following variables:
  \item{compound}{Compound names.}
  \item{ic50}{The inhibitory concentrations for the respective compounds.}
  \item{clow}{Lower 0.95 confidence limits for the IC values.}
  \item{cup}{Upper 0.95 confidence limits for the IC values.}
  \item{maxsd}{Maximum of the standard deviations at the measured
    concentrations as determined from the single replicates.}
  \item{cv}{Coefficient of variation of the IC values as determined
    from the single replicates.}
}
%\references{
%  Michel K, Zander T, Frommolt P, Sos ML et al. (2008): Predicting drug activity
%  in non-small cell lung cancer based on genetic lesions. Submitted

%  Frommolt P, Thomas RK (2008): Standardized high-throughput evaluation
%  of compound screens. Submitted
%}
\author{
  Peter Frommolt, University of Cologne \email{peter.frommolt@uni-koeln.de}\cr
  \url{http://www.medizin.uni-koeln.de/kai/imsie/homepages/Peter.Frommolt/}  
}
\note{
  The nonlinear regression for the sigmoidal-shaped curve is \bold{not}
  performed by the least-squares method. Instead, the parameters are
  adapted to the data by assumptions on the shape of an "ideal" curve such
  as location and bending.
}
\examples{
#Example from a cell line screen (2007). IC50 values are determined for
#the lung cancer cell line HCC2429 and 7 selected compounds.

data(HCC2429_1,HCC2429_2)
write.table(HCC2429_1,file="HCC2429_1.txt",row.names=FALSE,col.names=FALSE,sep="\t")
write.table(HCC2429_2,file="HCC2429_2.txt",row.names=FALSE,col.names=FALSE,sep="\t")

data(mpi384_measure,mpi384_control,mpi384_dilution)
write.table(mpi384_measure,file="mpi384_measure.txt",row.names=FALSE,col.names=FALSE,sep="\t")
write.table(mpi384_control,file="mpi384_control.txt",row.names=FALSE,col.names=FALSE,sep="\t")
write.table(mpi384_dilution,file="mpi384_dilution.txt",row.names=FALSE,col.names=FALSE,sep="\t")

print(ic50.384(files=c("HCC2429_1.txt","HCC2429_2.txt"),
               measure="mpi384_measure.txt",control="mpi384_control.txt",dilution="mpi384_dilution.txt",
               inhib=rep(0.5,7),outdir="./HCC2429_results",normalize="mean"))

}
\keyword{hplot}
\keyword{dplot}
\keyword{nonlinear}
\keyword{smooth}
