# Supplementary material for: Standardized high-throughput evaluation of cell-based compound screens
Source: BMC Bioinformatics. 2008 Nov 12;9:475. doi: 10.1186/1471-2105-9-475 (PMC2639430; doi:10.1186/1471-2105-9-475)
Supplement: Additional file 3 — Source code of the software. The platform-independent source code for version 1.3 of the package is provided as a gzipped tar archive. [file 1471-2105-9-475-S3.gz › ic50/man/nsclc.Rd]

\name{nsclc}
\alias{A549_1}
\alias{A549_2}
\alias{Calu1_1}
\alias{Calu1_2}
\alias{H322_1}
\alias{H322_2}
\alias{HCC2429_1}
\alias{HCC2429_2}
\docType{data}
\title{Results from a compound screen on 84 NSCLC cell lines.}
\description{
  For purpose of computational, lesion-based prediction of compound
  activity in 84 non-small cell lung cancer (NSCLC) cell lines, these
  were treated with a selection of compounds to measure the respective
  concentration where 50 per cent of cell growth was inhibited after a
  predefined time period. Most of the screening experiments were
  performed on 384 (16 x 24)-well plates, were the experimental setup was
  designed according to the arrangement in the files
  \code{"mpi384_measure.txt"}, \code{"mpi384_control.txt"} and
  \code{"mpi384_dilution.txt"} that are installed together with the
  package.

  These data sets are the direct output from a signal reader of the
  384-well plates for the A549, Calu1, H322 and H2429 cancer cell lines
  selected from the 84 NSCLC cell lines collection. A tab-delimited version
  is installed together with the package.
}
%\references{
%  Michel K, Zander T, Frommolt P, Sos ML et al. (2008): Predicting drug activity
%  in non-small cell lung cancer based on genetic lesions. Submitted

%  Frommolt P, Thomas RK (2008): Standardized high-throughput evaluation
%  of compound screens. Submitted
%}
\keyword{datasets}
