# Supplementary material for: Standardized high-throughput evaluation of cell-based compound screens
Source: BMC Bioinformatics. 2008 Nov 12;9:475. doi: 10.1186/1471-2105-9-475 (PMC2639430; doi:10.1186/1471-2105-9-475)
Supplement: Additional file 3 — Source code of the software. The platform-independent source code for version 1.3 of the package is provided as a gzipped tar archive. [file 1471-2105-9-475-S3.gz › ic50/DESCRIPTION]

Package: ic50
Title: Standardized high-throughput evaluation of compound screens
Version: 1.3
Date: 2008-08-04
Depends: tcltk
Author: Peter Frommolt
Maintainer: Peter Frommolt <peter.frommolt@uni-koeln.de>
Description: Calculation of IC50 values, automatic drawing of dose-response curves and validation of compound screens on 96- and 384-well plates.
License: GPL
URL: http://www.medizin.uni-koeln.de/kai/imsie/homepages/Peter.Frommolt/
Packaged: Tue Oct 14 11:38:45 2008; pf
