# Supplementary material for: Standardized high-throughput evaluation of cell-based compound screens
Source: BMC Bioinformatics. 2008 Nov 12;9:475. doi: 10.1186/1471-2105-9-475 (PMC2639430; doi:10.1186/1471-2105-9-475)
Supplement: Additional file 3 — Source code of the software. The platform-independent source code for version 1.3 of the package is provided as a gzipped tar archive. [file 1471-2105-9-475-S3.gz › ic50/inst/design/mpi384_dilution.txt]

17AAG	0.0001	0.0003	0.001	0.003	0.01	0.03	0.1	0.3	1	3	10
Purvalanol	0.001	0.003	0.01	0.03	0.1	0.3	1	3	10	30	90
SU11274	0.0003	0.001	0.003	0.01	0.03	0.1	0.3	1	3	10	30
Gefitinib	0.0001	0.0003	0.001	0.003	0.01	0.03	0.1	0.3	1	3	10
Rapamycin	0.0001	0.0003	0.001	0.003	0.01	0.03	0.1	0.3	1	3	10
VX680	0.0006	0.002	0.006	0.02	0.06	0.2	0.6	2	6	20	60
UO126	0.001	0.003	0.01	0.03	0.1	0.3	1	3	10	30	90
17AAG	0.0001	0.0003	0.001	0.003	0.01	0.03	0.1	0.3	1	3	10
Purvalanol	0.001	0.003	0.01	0.03	0.1	0.3	1	3	10	30	90
SU11274	0.0003	0.001	0.003	0.01	0.03	0.1	0.3	1	3	10	30
Gefitinib	0.0001	0.0003	0.001	0.003	0.01	0.03	0.1	0.3	1	3	10
Rapamycin	0.0001	0.0003	0.001	0.003	0.01	0.03	0.1	0.3	1	3	10
VX680	0.0006	0.002	0.006	0.02	0.06	0.2	0.6	2	6	20	60
UO126	0.001	0.003	0.01	0.03	0.1	0.3	1	3	10	30	90
