# Supplementary material for: Standardized high-throughput evaluation of cell-based compound screens
Source: BMC Bioinformatics. 2008 Nov 12;9:475. doi: 10.1186/1471-2105-9-475 (PMC2639430; doi:10.1186/1471-2105-9-475)
Supplement: Additional file 3 — Source code of the software. The platform-independent source code for version 1.3 of the package is provided as a gzipped tar archive. [file 1471-2105-9-475-S3.gz › ic50/inst/design/mpi384_control.txt]

17AAG	2,3	2,5	2,7	2,9	2,11	2,13	2,15	2,17	2,19	2,21	2,23
Purvalanol	3,3	3,5	3,7	3,9	3,11	3,13	3,15	3,17	3,19	3,21	3,23
SU11274	4,3	4,5	4,7	4,9	4,11	4,13	4,15	4,17	4,19	4,21	4,23
Gefitinib	5,3	5,5	5,7	5,9	5,11	5,13	5,15	5,17	5,19	5,21	5,23
Rapamycin	6,3	6,5	6,7	6,9	6,11	6,13	6,15	6,17	6,19	6,21	6,23
VX680	7,3	7,5	7,7	7,9	7,11	7,13	7,15	7,17	7,19	7,21	7,23
UO126	8,3	8,5	8,7	8,9	8,11	8,13	8,15	8,17	8,19	8,21	8,23
17AAG	9,3	9,5	9,7	9,9	9,11	9,13	9,15	9,17	9,19	9,21	9,23
Purvalanol	10,3	10,5	10,7	10,9	10,11	10,13	10,15	10,17	10,19	10,21	10,23
SU11274	11,3	11,5	11,7	11,9	11,11	11,13	11,15	11,17	11,19	11,21	11,23
Gefitinib	12,3	12,5	12,7	12,9	12,11	12,13	12,15	12,17	12,19	12,21	12,23
Rapamycin	13,3	13,5	13,7	13,9	13,11	13,13	13,15	13,17	13,19	13,21	13,23
VX680	14,3	14,5	14,7	14,9	14,11	14,13	14,15	14,17	14,19	14,21	14,23
UO126	15,3	15,5	15,7	15,9	15,11	15,13	15,15	15,17	15,19	15,21	15,23
