# Supplementary material for: Standardized high-throughput evaluation of cell-based compound screens
Source: BMC Bioinformatics. 2008 Nov 12;9:475. doi: 10.1186/1471-2105-9-475 (PMC2639430; doi:10.1186/1471-2105-9-475)
Supplement: Additional file 3 — Source code of the software. The platform-independent source code for version 1.3 of the package is provided as a gzipped tar archive. [file 1471-2105-9-475-S3.gz › ic50/inst/design/default384_dilution.txt]

Comp1	0.0001	0.0003	0.001	0.003	0.01	0.03	0.1	0.3	1	3	10
Comp2	0.0001	0.0003	0.001	0.003	0.01	0.03	0.1	0.3	1	3	10
Comp3	0.0001	0.0003	0.001	0.003	0.01	0.03	0.1	0.3	1	3	10
Comp4	0.0001	0.0003	0.001	0.003	0.01	0.03	0.1	0.3	1	3	10
Comp5	0.0001	0.0003	0.001	0.003	0.01	0.03	0.1	0.3	1	3	10
Comp6	0.0001	0.0003	0.001	0.003	0.01	0.03	0.1	0.3	1	3	10
Comp7	0.0001	0.0003	0.001	0.003	0.01	0.03	0.1	0.3	1	3	10
Comp1	0.0001	0.0003	0.001	0.003	0.01	0.03	0.1	0.3	1	3	10
Comp2	0.0001	0.0003	0.001	0.003	0.01	0.03	0.1	0.3	1	3	10
Comp3	0.0001	0.0003	0.001	0.003	0.01	0.03	0.1	0.3	1	3	10
Comp4	0.0001	0.0003	0.001	0.003	0.01	0.03	0.1	0.3	1	3	10
Comp5	0.0001	0.0003	0.001	0.003	0.01	0.03	0.1	0.3	1	3	10
Comp6	0.0001	0.0003	0.001	0.003	0.01	0.03	0.1	0.3	1	3	10
Comp7	0.0001	0.0003	0.001	0.003	0.01	0.03	0.1	0.3	1	3	10
