# Supplementary material for: Standardized high-throughput evaluation of cell-based compound screens
Source: BMC Bioinformatics. 2008 Nov 12;9:475. doi: 10.1186/1471-2105-9-475 (PMC2639430; doi:10.1186/1471-2105-9-475)
Supplement: Additional file 3 — Source code of the software. The platform-independent source code for version 1.3 of the package is provided as a gzipped tar archive. [file 1471-2105-9-475-S3.gz › ic50/inst/design/default384_control.txt]

Comp1	2,3	2,5	2,7	2,9	2,11	2,13	2,15	2,17	2,19	2,21	2,23
Comp2	3,3	3,5	3,7	3,9	3,11	3,13	3,15	3,17	3,19	3,21	3,23
Comp3	4,3	4,5	4,7	4,9	4,11	4,13	4,15	4,17	4,19	4,21	4,23
Comp4	5,3	5,5	5,7	5,9	5,11	5,13	5,15	5,17	5,19	5,21	5,23
Comp5	6,3	6,5	6,7	6,9	6,11	6,13	6,15	6,17	6,19	6,21	6,23
Comp6	7,3	7,5	7,7	7,9	7,11	7,13	7,15	7,17	7,19	7,21	7,23
Comp7	8,3	8,5	8,7	8,9	8,11	8,13	8,15	8,17	8,19	8,21	8,23
Comp1	9,3	9,5	9,7	9,9	9,11	9,13	9,15	9,17	9,19	9,21	9,23
Comp2	10,3	10,5	10,7	10,9	10,11	10,13	10,15	10,17	10,19	10,21	10,23
Comp3	11,3	11,5	11,7	11,9	11,11	11,13	11,15	11,17	11,19	11,21	11,23
Comp4	12,3	12,5	12,7	12,9	12,11	12,13	12,15	12,17	12,19	12,21	12,23
Comp5	13,3	13,5	13,7	13,9	13,11	13,13	13,15	13,17	13,19	13,21	13,23
Comp6	14,3	14,5	14,7	14,9	14,11	14,13	14,15	14,17	14,19	14,21	14,23
Comp7	15,3	15,5	15,7	15,9	15,11	15,13	15,15	15,17	15,19	15,21	15,23
