# Supplementary material for: Standardized high-throughput evaluation of cell-based compound screens
Source: BMC Bioinformatics. 2008 Nov 12;9:475. doi: 10.1186/1471-2105-9-475 (PMC2639430; doi:10.1186/1471-2105-9-475)
Supplement: Additional file 3 — Source code of the software. The platform-independent source code for version 1.3 of the package is provided as a gzipped tar archive. [file 1471-2105-9-475-S3.gz › ic50/inst/design/default96_control.txt]

Comp1	2,2	3,2	4,2
Comp1	2,2	3,2	4,2
Comp1	2,2	3,2	4,2
Comp2	5,2	6,2	7,2
Comp2	5,2	6,2	7,2
Comp2	5,2	6,2	7,2
