# Supplementary material for: Standardized high-throughput evaluation of cell-based compound screens
Source: BMC Bioinformatics. 2008 Nov 12;9:475. doi: 10.1186/1471-2105-9-475 (PMC2639430; doi:10.1186/1471-2105-9-475)
Supplement: Additional file 4 — Windows binary code of the software. A pre-compiled version is provided for MS Windows. It can be installed from within the R environment on Windows systems. [file 1471-2105-9-475-S4.zip]

Archive with 87 entries (74 files):
- ic50/
- ic50/chtml/
- ic50/chtml/ic50.chm
- ic50/CONTENTS
- ic50/COPYING
- ic50/data/
- ic50/data/A549_1.rda
- ic50/data/A549_2.rda
- ic50/data/Calu1_1.rda
- ic50/data/Calu1_2.rda
- ic50/data/default384_control.rda
- ic50/data/default384_dilution.rda
- ic50/data/default384_measure.rda
- ic50/data/default96_control.rda
- ic50/data/default96_dilution.rda
- ic50/data/default96_measure.rda
- ic50/data/H322_1.rda
- ic50/data/H322_2.rda
- ic50/data/HCC2429_1.rda
- ic50/data/HCC2429_2.rda
- ic50/data/mpi384_control.rda
- ic50/data/mpi384_dilution.rda
- ic50/data/mpi384_measure.rda
- ic50/data/mpi96_control.rda
- ic50/data/mpi96_dilution.rda
- ic50/data/mpi96_measure.rda
- ic50/DESCRIPTION
- ic50/design/
- ic50/design/default384_control.txt
- ic50/design/default384_dilution.txt
- ic50/design/default384_measure.txt
- ic50/design/default96_control.txt
- ic50/design/default96_dilution.txt
- ic50/design/default96_measure.txt
- ic50/design/mpi384_control.txt
- ic50/design/mpi384_dilution.txt
- ic50/design/mpi384_measure.txt
- ic50/design/mpi96_control.txt
- ic50/design/mpi96_dilution.txt
- ic50/design/mpi96_measure.txt
- ic50/doc/
- ic50/doc/index.html
- ic50/doc/tutorial.pdf
- ic50/help/
- ic50/help/AnIndex
- ic50/help/design
- ic50/help/hts
- ic50/help/ic50
- ic50/help/nsclc
- ic50/html/
- ic50/html/00Index.html
- ic50/html/design.html
- ic50/html/hts.html
- ic50/html/ic50.html
- ic50/html/nsclc.html
- ic50/INDEX
- ic50/latex/
- ic50/latex/design.tex
- ic50/latex/hts.tex
- ic50/latex/ic50.tex
- ic50/latex/nsclc.tex
- ic50/man/
- ic50/man/ic50.Rd.gz
- ic50/MD5
- ic50/Meta/
- ic50/Meta/data.rds
- ic50/Meta/hsearch.rds
- ic50/Meta/nsInfo.rds
- ic50/Meta/package.rds
- ic50/Meta/Rd.rds
- ic50/NAMESPACE
- ic50/nsclc/
- ic50/nsclc/A549_1.txt
- ic50/nsclc/A549_2.txt
- ic50/nsclc/Calu1_1.txt
- ic50/nsclc/Calu1_2.txt
- ic50/nsclc/H322_1.txt
- ic50/nsclc/H322_2.txt
- ic50/nsclc/HCC2429_1.txt
- ic50/nsclc/HCC2429_2.txt
- ic50/R/
- ic50/R/ic50
- ic50/R/ic50.rdb
- ic50/R/ic50.rdx
- ic50/R-ex/
- ic50/R-ex/hts.R
- ic50/R-ex/ic50.R
