# Supplementary material for: Standardized high-throughput evaluation of cell-based compound screens
Source: BMC Bioinformatics. 2008 Nov 12;9:475. doi: 10.1186/1471-2105-9-475 (PMC2639430; doi:10.1186/1471-2105-9-475)
Supplement: Additional file 4 — Windows binary code of the software. A pre-compiled version is provided for MS Windows. It can be installed from within the R environment on Windows systems. [file 1471-2105-9-475-S4.zip › ic50/CONTENTS]

Entry: design
Aliases: mpi96_measure mpi96_control mpi96_dilution mpi384_measure mpi384_control mpi384_dilution default96_measure default96_control default96_dilution default384_measure default384_control default384_dilution
Keywords: design datasets
Description: Configuration files specifying the design of a compound screen on 84 NSCLC cell lines
URL: ../../../library/ic50/html/design.html

Entry: hts
Aliases: ic50 hts.96 hts.384
Keywords: hplot dplot nonlinear smooth
Description: Standardized high-throughput evaluation of compound screens
URL: ../../../library/ic50/html/hts.html

Entry: ic50
Aliases: ic50.96 ic50.384
Keywords: hplot dplot nonlinear smooth
Description: Standardized evaluation of compound screens
URL: ../../../library/ic50/html/ic50.html

Entry: nsclc
Aliases: A549_1 A549_2 Calu1_1 Calu1_2 H322_1 H322_2 HCC2429_1 HCC2429_2
Keywords: datasets
Description: Results from a compound screen on 84 NSCLC cell lines.
URL: ../../../library/ic50/html/nsclc.html
