# Supplementary material for: Standardized high-throughput evaluation of cell-based compound screens
Source: BMC Bioinformatics. 2008 Nov 12;9:475. doi: 10.1186/1471-2105-9-475 (PMC2639430; doi:10.1186/1471-2105-9-475)
Supplement: Additional file 4 — Windows binary code of the software. A pre-compiled version is provided for MS Windows. It can be installed from within the R environment on Windows systems. [file 1471-2105-9-475-S4.zip › ic50/help/AnIndex]

A549_1	nsclc
A549_2	nsclc
Calu1_1	nsclc
Calu1_2	nsclc
default384_control	design
default384_dilution	design
default384_measure	design
default96_control	design
default96_dilution	design
default96_measure	design
H322_1	nsclc
H322_2	nsclc
HCC2429_1	nsclc
HCC2429_2	nsclc
hts.384	hts
hts.96	hts
ic50	hts
ic50.384	ic50
ic50.96	ic50
mpi384_control	design
mpi384_dilution	design
mpi384_measure	design
mpi96_control	design
mpi96_dilution	design
mpi96_measure	design
