# Supplementary material for: Standardized high-throughput evaluation of cell-based compound screens
Source: BMC Bioinformatics. 2008 Nov 12;9:475. doi: 10.1186/1471-2105-9-475 (PMC2639430; doi:10.1186/1471-2105-9-475)
Supplement: Additional file 4 — Windows binary code of the software. A pre-compiled version is provided for MS Windows. It can be installed from within the R environment on Windows systems. [file 1471-2105-9-475-S4.zip › ic50/help/hts]

hts                   package:ic50                   R Documentation

_S_t_a_n_d_a_r_d_i_z_e_d _h_i_g_h-_t_h_r_o_u_g_h_p_u_t _e_v_a_l_u_a_t_i_o_n _o_f _c_o_m_p_o_u_n_d _s_c_r_e_e_n_s

_D_e_s_c_r_i_p_t_i_o_n:

     Simultaneous evaluation of a large number of compound screens on
     96- and 384-well plates.

_U_s_a_g_e:

     ic50()
     hts.96(indir=".",plates=2,measure=NULL,control=NULL,dilution=NULL,inhib=NULL,
            normalize="mean",graphics="mean",outdir="./results")
     hts.384(indir=".",plates=2,measure=NULL,control=NULL,dilution=NULL,inhib=NULL,
             normalize="single",graphics="mean",outdir="./results")

_A_r_g_u_m_e_n_t_s:

   indir: A character specifying the directory which contains the raw
          data files.

  plates: Number of plates used for each experiment.

 measure: Configuration file for the locations of the measurement
          wells.

 control: Configuration file for the locations of the control wells.

dilution: Configuration for the concentrations in each measurement.

   inhib: Vector of real numbers between 0 and 1 specifying the
          percentage of inhibition to compute concentrations for.
          Defaults to 0.5 for all compounds.

normalize: Method to normalize the measurement by the controls. If
          '"mean"', the mean of the controls specified by 'control' is
          used; '"single"' requires one individual control well per
          measurement well.

graphics: A character specifying the plotting method. For '"mean"', a
          dose-response curve of the mean values of the measurement
          series is given, whereas one curve is plotted for each if
          '"single"' is specified. For '"fitted"', a sigmoid-shaped
          derivation of the logistic model is fitted to the data.

  outdir: The directory where the results will be written.

_D_e_t_a_i_l_s:

     In cytotoxicity screens of chemical compounds, biological activity
     is typically quantified by the concentration for which a
     particular fraction (typically 0.5) of cell growth is inhibited
     after a predefined treatment period. For this purpose, all
     concentrations are plotted against the percentages of cells still
     being alive under this treatment, forming a dose-response curve
     under which the preimage of the 0.5 point is defined as the
     half-maximum inhibitory concentration (IC50). For high-throughput
     screens (HTS), in particular, the evaluation of the data needs to
     be performed in an automatic fashion.

     The 'hts.96' and 'hts.384' functions provide a powerful tool to
     simultaneously evaluate all data in the specified input directory
     'indir'. The data files are handled in groups of the size
     specified by 'plates' and the file names should be arranged in a
     way that two plates with replicates for the same measurements are
     displayed one below the other in a file browser. The data are
     expected to be arranged in tab-delimited text files which is the
     typical output of appropriate microplate readers. Just as for the
     evaluation of a single measurement, the design must be specified
     by tab-delimited files for 'measure', 'control' and 'dilution'.
     Details on these are given in the manual of the
     'default384_measure' and 'default384_control' files. In addition,
     a tutorial document describing how to prepare the data and
     configuration is included in the 'ic50' package.

     For each compound in the screen and each group of data files, a
     graphics output is given in the file '"dose_response_curves.pdf"'
     in the current workspace directory. In addition, the text file
     '"ic50.txt"' contains a tab-delimted table with the same
     evaluation as for the 'ic50.96' and 'ic50.384' functions but for
     all experiments one below the other.

     'ic50()' starts a GUI-based version of the 'hts.96' and 'hts.384'
     functions. Preliminary change of the workspace directory to the
     folder containing the data will remarkably reduce the number of
     mouse clicks.

_V_a_l_u_e:

     A data frame with the following columns: 

first_file: Filename of the respective first input file.

compound: Compound names.

    ic50: The inhibitory concentrations for the respective compounds.

    clow: Lower 0.95 confidence limits for the IC values.

     cup: Upper 0.95 confidence limits for the IC values.

   maxsd: Maximum of the standard deviations at the measured
          concentrations as determined from the single replicates.

      cv: Coefficient of variation of the IC values as determined from
          the single replicates.

_A_u_t_h_o_r(_s):

     Peter Frommolt, University of Cologne peter.frommolt@uni-koeln.de
      <URL:
     http://www.medizin.uni-koeln.de/kai/imsie/homepages/Peter.Frommolt/>

_E_x_a_m_p_l_e_s:

     #Example from a non-small cell lung cancer (NSCLC) cell line screen. In
     #total, 84 samples were screened. The evaluation is exemplarily shown for
     #the cell lines A549, Calu1, H322 and HCC2429.

     data(A549_1,A549_2,Calu1_1,Calu1_2,H322_1,H322_2,HCC2429_1,HCC2429_2)
     dir.create("NSCLC_screen")
     write.table(A549_1,file="NSCLC_screen/A549_1.txt",row.names=FALSE,col.names=FALSE,sep="\t")
     write.table(A549_2,file="NSCLC_screen/A549_2.txt",row.names=FALSE,col.names=FALSE,sep="\t")
     write.table(Calu1_1,file="NSCLC_screen/Calu1_1.txt",row.names=FALSE,col.names=FALSE,sep="\t")
     write.table(Calu1_2,file="NSCLC_screen/Calu1_2.txt",row.names=FALSE,col.names=FALSE,sep="\t")
     write.table(H322_1,file="NSCLC_screen/H322_1.txt",row.names=FALSE,col.names=FALSE,sep="\t")
     write.table(H322_2,file="NSCLC_screen/H322_2.txt",row.names=FALSE,col.names=FALSE,sep="\t")
     write.table(HCC2429_1,file="NSCLC_screen/HCC2429_1.txt",row.names=FALSE,col.names=FALSE,sep="\t")
     write.table(HCC2429_2,file="NSCLC_screen/HCC2429_2.txt",row.names=FALSE,col.names=FALSE,sep="\t")

     data(mpi384_measure,mpi384_control,mpi384_dilution)
     write.table(mpi384_measure,file="mpi384_measure.txt",row.names=FALSE,col.names=FALSE,sep="\t")
     write.table(mpi384_control,file="mpi384_control.txt",row.names=FALSE,col.names=FALSE,sep="\t")
     write.table(mpi384_dilution,file="mpi384_dilution.txt",row.names=FALSE,col.names=FALSE,sep="\t")

     print(hts.384(indir="NSCLC_screen",
                   measure="mpi384_measure.txt",control="mpi384_control.txt",dilution="mpi384_dilution.txt",
                   inhib=rep(0.5,7),outdir="NSCLC_results",normalize="mean"))
