# Supplementary material for: Standardized high-throughput evaluation of cell-based compound screens
Source: BMC Bioinformatics. 2008 Nov 12;9:475. doi: 10.1186/1471-2105-9-475 (PMC2639430; doi:10.1186/1471-2105-9-475)
Supplement: Additional file 4 — Windows binary code of the software. A pre-compiled version is provided for MS Windows. It can be installed from within the R environment on Windows systems. [file 1471-2105-9-475-S4.zip › ic50/help/ic50]

ic50                  package:ic50                  R Documentation

_S_t_a_n_d_a_r_d_i_z_e_d _e_v_a_l_u_a_t_i_o_n _o_f _c_o_m_p_o_u_n_d _s_c_r_e_e_n_s

_D_e_s_c_r_i_p_t_i_o_n:

     Calculation of IC50 values, automatic drawing of dose-response
     curves and validation of compound screens on 96- and 384-well
     plates.

_U_s_a_g_e:

     ic50.96(files,measure=NULL,control=NULL,dilution=NULL,inhib=NULL,
             normalize="mean",graphics="mean",outdir="./results")
     ic50.384(files,measure=NULL,control=NULL,dilution=NULL,inhib=NULL,
              normalize="single",graphics="mean",outdir="./results")

_A_r_g_u_m_e_n_t_s:

   files: Character vector of files containing the raw data.

 measure: Configuration file for the locations of the measurement
          wells.

 control: Configuration file for the locations of the control wells.

dilution: Configuration file for the concentrations in each
          measurement. See details below.

   inhib: Vector of real numbers between 0 and 1 specifying the
          percentage of inhibition to compute concentrations for.
          Defaults to 0.5 for all compounds.

normalize: Method to normalize the measurement by the controls. For
          '"mean"', the mean of the controls specified by 'control' is
          used; '"single"' requires one individual control well per
          measurement well.

graphics: A character specifying the plotting method. For '"mean"', a
          dose-response curve of the mean values of the measurement
          series is given, whereas one curve is plotted for each if
          '"single"' is specified. For '"fitted"', a sigmoid-shaped
          derivation of the logistic model is fitted to the data.

  outdir: The directory where the results will be written.

_D_e_t_a_i_l_s:

     In cytotoxicity screens of chemical compounds, biological activity
     is typically indicated by the concentration for which a particular
     proportion (typically 0.5) of cell growth is inhibited after a
     predefined treatment period. For this purpose, all concentrations
     are plotted against the percentages of cells still being alive
     under this treatment, forming a dose-response curve under which
     the preimage of the 0.5 point is defined as the half-maximum
     inhibitory concentration (IC50). For high-throughput screens
     (HTS), in particular, the evaluation of the data needs to be
     performed in an automatic fashion.

     The data input for the script is performed by tab-delimited data
     files which are the typical output from appropriate microplate
     readers. A character vector of file names is therefore expected as
     the first argument to the functions. If 96- or 384-well plates are
     used for the screen, the arrangement of the wells is in principle
     arbitrary. The design must be specified by three tab-delimited
     files with one for the coordinates of the measurement wells, one
     for the control wells and one for the concentrations of the
     respective compound. Several examples of each of these files are
     given in the 'inst' folder, e.g. the files
     '"default384_measure.txt"', '"default384_control.txt"' and
     '"default384_dilution.txt"'. Details on the arrangement of these
     files are given in the documentation of the corresponding data
     sets, e.g. for 'default384_measure'. In addition, a tutorial
     document describing how to prepare the data and configuration is
     included in the 'ic50' package.

     For each compound in the screen, a graphics output is given in the
     file '"dose_response_curves.pdf"' in the output directory, where
     the screen data are displayed as specified by the argument
     'graphics'. In addition, quantitative results are written to a
     file '"ic50.txt"' in the same directory. Inhibitory concentrations
     are calculated for each of the curves and are given together with
     the respective confidence intervals. The measurement accuracy is
     evaluated by the maximum of the standard deviations at the
     respective concentrations and by the coefficient of variation of
     the concentration values as determined from the single replicates.
     Finally, the normalized data rows detected from the plates in use
     are written to the file '"measurement.txt"', combined in one group
     for each compound.

_V_a_l_u_e:

     A data frame with the following variables: 

compound: Compound names.

    ic50: The inhibitory concentrations for the respective compounds.

    clow: Lower 0.95 confidence limits for the IC values.

     cup: Upper 0.95 confidence limits for the IC values.

   maxsd: Maximum of the standard deviations at the measured
          concentrations as determined from the single replicates.

      cv: Coefficient of variation of the IC values as determined from
          the single replicates.

_N_o_t_e:

     The nonlinear regression for the sigmoidal-shaped curve is *not*
     performed by the least-squares method. Instead, the parameters are
     adapted to the data by assumptions on the shape of an "ideal"
     curve such as location and bending.

_A_u_t_h_o_r(_s):

     Peter Frommolt, University of Cologne peter.frommolt@uni-koeln.de
      <URL:
     http://www.medizin.uni-koeln.de/kai/imsie/homepages/Peter.Frommolt/>

_E_x_a_m_p_l_e_s:

     #Example from a cell line screen (2007). IC50 values are determined for
     #the lung cancer cell line HCC2429 and 7 selected compounds.

     data(HCC2429_1,HCC2429_2)
     write.table(HCC2429_1,file="HCC2429_1.txt",row.names=FALSE,col.names=FALSE,sep="\t")
     write.table(HCC2429_2,file="HCC2429_2.txt",row.names=FALSE,col.names=FALSE,sep="\t")

     data(mpi384_measure,mpi384_control,mpi384_dilution)
     write.table(mpi384_measure,file="mpi384_measure.txt",row.names=FALSE,col.names=FALSE,sep="\t")
     write.table(mpi384_control,file="mpi384_control.txt",row.names=FALSE,col.names=FALSE,sep="\t")
     write.table(mpi384_dilution,file="mpi384_dilution.txt",row.names=FALSE,col.names=FALSE,sep="\t")

     print(ic50.384(files=c("HCC2429_1.txt","HCC2429_2.txt"),
                    measure="mpi384_measure.txt",control="mpi384_control.txt",dilution="mpi384_dilution.txt",
                    inhib=rep(0.5,7),outdir="./HCC2429_results",normalize="mean"))
