# Supplementary material for: Standardized high-throughput evaluation of cell-based compound screens
Source: BMC Bioinformatics. 2008 Nov 12;9:475. doi: 10.1186/1471-2105-9-475 (PMC2639430; doi:10.1186/1471-2105-9-475)
Supplement: Additional file 4 — Windows binary code of the software. A pre-compiled version is provided for MS Windows. It can be installed from within the R environment on Windows systems. [file 1471-2105-9-475-S4.zip › ic50/INDEX]

A549_1                  Results from a compound screen on 84 NSCLC cell
                        lines.
ic50                    Standardized high-throughput evaluation of
                        compound screens
ic50.96                 Standardized evaluation of compound screens
mpi96_measure           Configuration files specifying the design of a
                        compound screen on 84 NSCLC cell lines
