# Supplementary material for: Standardized high-throughput evaluation of cell-based compound screens
Source: BMC Bioinformatics. 2008 Nov 12;9:475. doi: 10.1186/1471-2105-9-475 (PMC2639430; doi:10.1186/1471-2105-9-475)
Supplement: Additional file 4 — Windows binary code of the software. A pre-compiled version is provided for MS Windows. It can be installed from within the R environment on Windows systems. [file 1471-2105-9-475-S4.zip › ic50/latex/hts.tex]

\HeaderA{hts}{Standardized high-throughput evaluation of compound screens}{hts}
\methaliasA{hts.384}{hts}{hts.384}
\methaliasA{hts.96}{hts}{hts.96}
\aliasA{ic50}{hts}{ic50}
\keyword{hplot}{hts}
\keyword{dplot}{hts}
\keyword{nonlinear}{hts}
\keyword{smooth}{hts}
\begin{Description}\relax
Simultaneous evaluation of a large number of compound screens on 96- and 384-well plates.
\end{Description}
\begin{Usage}
\begin{verbatim}
ic50()
hts.96(indir=".",plates=2,measure=NULL,control=NULL,dilution=NULL,inhib=NULL,
       normalize="mean",graphics="mean",outdir="./results")
hts.384(indir=".",plates=2,measure=NULL,control=NULL,dilution=NULL,inhib=NULL,
        normalize="single",graphics="mean",outdir="./results")
\end{verbatim}
\end{Usage}
\begin{Arguments}
\begin{ldescription}
\item[\code{indir}] A character specifying the directory which contains the raw
data files.
\item[\code{plates}] Number of plates used for each experiment.
\item[\code{measure}] Configuration file for the locations of the measurement wells.
\item[\code{control}] Configuration file for the locations of the control wells.
\item[\code{dilution}] Configuration for the concentrations in each measurement.
\item[\code{inhib}] Vector of real numbers between 0 and 1 specifying the percentage of
inhibition to compute concentrations for. Defaults to 0.5 for all compounds.
\item[\code{normalize}] Method to normalize the measurement by the
controls. If \code{"mean"}, the mean of the controls specified by
\code{control} is used; \code{"single"} requires one individual
control well per measurement well.
\item[\code{graphics}] A character specifying the plotting method. For
\code{"mean"}, a dose-response curve of the mean values of the measurement
series is given, whereas one curve is plotted for each if \code{"single"} is
specified. For \code{"fitted"}, a sigmoid-shaped derivation of the
logistic model is fitted to the data.
\item[\code{outdir}] The directory where the results will be written.
\end{ldescription}
\end{Arguments}
\begin{Details}\relax
In cytotoxicity screens of chemical compounds, biological activity is
typically quantified by the concentration for which a particular
fraction (typically 0.5) of cell growth is inhibited after a predefined
treatment period. For this purpose, all concentrations are plotted
against the percentages of cells still being alive under this
treatment, forming a dose-response curve under which the preimage of the 0.5
point is defined as the half-maximum inhibitory concentration
(IC50). For high-throughput screens (HTS), in particular, the
evaluation of the data needs to be performed in an automatic fashion.

The \code{hts.96} and \code{hts.384} functions provide a powerful tool
to simultaneously evaluate all data in the specified input directory
\code{indir}. The data files are handled in groups of the size specified
by \code{plates} and the file names should be arranged in a way that
two plates with replicates for the same measurements
are displayed one below the other in a file browser. The data are
expected to be arranged in tab-delimited text files which is the typical
output of appropriate microplate readers. Just as for the
evaluation of a single measurement, the design must be specified by
tab-delimited files for \code{measure}, \code{control} and
\code{dilution}. Details on these are given in the manual of the
\code{\LinkA{default384\_measure}{default384.Rul.measure}} and \code{\LinkA{default384\_control}{default384.Rul.control}}
files. In addition, a tutorial document
describing how to prepare the data and configuration is included in
the \code{ic50} package.

For each compound in the screen and each group of data files, a
graphics output is given in the file \code{"dose\_response\_curves.pdf"} in the
current workspace directory. In addition, the text file
\code{"ic50.txt"} contains a tab-delimted table with the same
evaluation as for the \code{\LinkA{ic50.96}{ic50.96}} and \code{\LinkA{ic50.384}{ic50.384}}
functions but for all experiments one below the other.

\code{ic50()} starts a GUI-based version of the \code{hts.96} and
\code{hts.384} functions. Preliminary change of the workspace
directory to the folder containing the data will remarkably reduce the
number of mouse clicks.
\end{Details}
\begin{Value}
A data frame with the following columns:
\begin{ldescription}
\item[\code{first\_file}] Filename of the respective first input file.
\item[\code{compound}] Compound names.
\item[\code{ic50}] The inhibitory concentrations for the respective compounds.
\item[\code{clow}] Lower 0.95 confidence limits for the IC values.
\item[\code{cup}] Upper 0.95 confidence limits for the IC values.
\item[\code{maxsd}] Maximum of the standard deviations at the
measured concentrations as determined from the single replicates.
\item[\code{cv}] Coefficient of variation of the IC values as determined from
the single replicates.
\end{ldescription}
\end{Value}
\begin{Author}\relax
Peter Frommolt, University of Cologne \email{peter.frommolt@uni-koeln.de}\\
\url{http://www.medizin.uni-koeln.de/kai/imsie/homepages/Peter.Frommolt/}
\end{Author}
\begin{Examples}
\begin{ExampleCode}
#Example from a non-small cell lung cancer (NSCLC) cell line screen. In
#total, 84 samples were screened. The evaluation is exemplarily shown for
#the cell lines A549, Calu1, H322 and HCC2429.

data(A549_1,A549_2,Calu1_1,Calu1_2,H322_1,H322_2,HCC2429_1,HCC2429_2)
dir.create("NSCLC_screen")
write.table(A549_1,file="NSCLC_screen/A549_1.txt",row.names=FALSE,col.names=FALSE,sep="\t")
write.table(A549_2,file="NSCLC_screen/A549_2.txt",row.names=FALSE,col.names=FALSE,sep="\t")
write.table(Calu1_1,file="NSCLC_screen/Calu1_1.txt",row.names=FALSE,col.names=FALSE,sep="\t")
write.table(Calu1_2,file="NSCLC_screen/Calu1_2.txt",row.names=FALSE,col.names=FALSE,sep="\t")
write.table(H322_1,file="NSCLC_screen/H322_1.txt",row.names=FALSE,col.names=FALSE,sep="\t")
write.table(H322_2,file="NSCLC_screen/H322_2.txt",row.names=FALSE,col.names=FALSE,sep="\t")
write.table(HCC2429_1,file="NSCLC_screen/HCC2429_1.txt",row.names=FALSE,col.names=FALSE,sep="\t")
write.table(HCC2429_2,file="NSCLC_screen/HCC2429_2.txt",row.names=FALSE,col.names=FALSE,sep="\t")

data(mpi384_measure,mpi384_control,mpi384_dilution)
write.table(mpi384_measure,file="mpi384_measure.txt",row.names=FALSE,col.names=FALSE,sep="\t")
write.table(mpi384_control,file="mpi384_control.txt",row.names=FALSE,col.names=FALSE,sep="\t")
write.table(mpi384_dilution,file="mpi384_dilution.txt",row.names=FALSE,col.names=FALSE,sep="\t")

print(hts.384(indir="NSCLC_screen",
              measure="mpi384_measure.txt",control="mpi384_control.txt",dilution="mpi384_dilution.txt",
              inhib=rep(0.5,7),outdir="NSCLC_results",normalize="mean"))
\end{ExampleCode}
\end{Examples}
