# Supplementary material for: Standardized high-throughput evaluation of cell-based compound screens
Source: BMC Bioinformatics. 2008 Nov 12;9:475. doi: 10.1186/1471-2105-9-475 (PMC2639430; doi:10.1186/1471-2105-9-475)
Supplement: Additional file 4 — Windows binary code of the software. A pre-compiled version is provided for MS Windows. It can be installed from within the R environment on Windows systems. [file 1471-2105-9-475-S4.zip › ic50/MD5]

356cbd3c6337d1e36e08ea068003579e *CONTENTS
94d55d512a9ba36caa9b7df079bae19f *COPYING
b4f12421db43376c8f09305df64435f9 *DESCRIPTION
d50dee2f7aed754dce39e5c488b88a3f *INDEX
a9dabe9bf47a0a87ee3c3f6f1a83f91a *Meta/Rd.rds
cff0897e07f278a40aa801a212c1c37d *Meta/data.rds
5f509113dab5948f91104304eafaa4a7 *Meta/hsearch.rds
d3cd162441bb6a88fe7ef7d829f2e120 *Meta/nsInfo.rds
82b6713b76d88282682f724a2b2400b9 *Meta/package.rds
5dc059e206d33e4b8a630fe250d19175 *NAMESPACE
7b8bd72e4386ea1df40780390086cb4f *R-ex/hts.R
845051f03b84abfb6bb902f24feb2674 *R-ex/ic50.R
f07d3015c4220dea7a7be8c741d2985b *R/ic50
e3dec3bd295a88fc783f17b91261cbc2 *R/ic50.rdb
92ed02974c3a66ab136b79f707c482f5 *R/ic50.rdx
814d25dedc77c99ec55106d1f141632f *chtml/ic50.chm
fc8b4e4275182946f631b352ddeedaa4 *data/A549_1.rda
a40fddd43fdd7fef99d0af9ff6b2326a *data/A549_2.rda
85ad7f0dd51e4c6bf1fbcd45acb839f5 *data/Calu1_1.rda
eeb75f65e5a8d90d67333761c416c8fb *data/Calu1_2.rda
d3c760da0f5f08becca0954c1b39aa08 *data/H322_1.rda
6cfd364dbc1a61668c35838ed3ead222 *data/H322_2.rda
4235a72c88fd940ebc836b2f7c7a9f18 *data/HCC2429_1.rda
6dcf675f4d74c1d01614af27b41d7d65 *data/HCC2429_2.rda
a74a74e761c439502a3a4a1486ccd4fd *data/default384_control.rda
e5f1998d7ea715acc457fad6869e2670 *data/default384_dilution.rda
f5a1a541c12f77e56541b92c8c12c060 *data/default384_measure.rda
462cd71487b39fbcfa6801a8d2c232eb *data/default96_control.rda
498daa58b9cc1ac27882c3ea4575e8f8 *data/default96_dilution.rda
6020bbdf1c90b312e9fa3f9134ece99a *data/default96_measure.rda
82fb22bcad55658606bc0050d9e9e87c *data/mpi384_control.rda
4e113a3f3966d5089e2f634f583bced1 *data/mpi384_dilution.rda
a15b9f97b1a0b0ad3997ebccdf7cae2c *data/mpi384_measure.rda
2631f79d75ba101aae00ebef86fd3940 *data/mpi96_control.rda
f7617fcd892bedbe1fdf06be8d40fd65 *data/mpi96_dilution.rda
1744cb08e77c060fa9070eb2ae1adab2 *data/mpi96_measure.rda
f91fcb4037af31398bcc7dfbf1dc71c7 *design/default384_control.txt
66da813c059556a6310a3d996d64ee26 *design/default384_dilution.txt
a65dcd6dfb2f908a4771289b4fd62f38 *design/default384_measure.txt
f596e3d2ddc05b96e06193eb4363f283 *design/default96_control.txt
2428b3cd7f9e383e4edfbf28aed605a8 *design/default96_dilution.txt
9fc1ee75632b693cfb790f39ae9a007d *design/default96_measure.txt
98ece4cad5c796efca4104d6cbf0516e *design/mpi384_control.txt
5b02acfd56d906d29ed1e754b2ad1bf6 *design/mpi384_dilution.txt
1572ace6f7188a7123a1ca0a59fb8564 *design/mpi384_measure.txt
08c4c53b6a2bfb8f84cffd2f04309d6f *design/mpi96_control.txt
16ca4a1ed18247e4008e8fe04123ae39 *design/mpi96_dilution.txt
7e86a8108e7140e4b43dfba2a8484fb6 *design/mpi96_measure.txt
7a37296f155e2b0c81ac1a55ddd025c4 *doc/index.html
e2822e3e6a6a5849ab3ee13de634a594 *doc/tutorial.pdf
8b06938f55c654db2bd74dcbfc94eb13 *help/AnIndex
dd5377ca359846f1de110eb907a1654a *help/design
5edd1347ab544627c8c7ccbce4ac204e *help/hts
68573a075827adb8ec2af47cbb477ad6 *help/ic50
f17811ae849a9423d82f89b5b447bcf2 *help/nsclc
8961aa437a53dbc4bfc4009e935641b5 *html/00Index.html
97641f3876c31743c39d76a1c24a1791 *html/design.html
408bb8fd352f13e00a7f9d6b36335f9d *html/hts.html
603e1df10ceaea51a26b36f8fabb64e6 *html/ic50.html
1e3a5d3919c6f9902180812faf047a6d *html/nsclc.html
7562fecd3a83b8fa8066b0ccbfe52f00 *latex/design.tex
6f6aa506c798ea8d0509e2ab1539d635 *latex/hts.tex
4950285d7176dcbff6736d4ec8c37e63 *latex/ic50.tex
341aedf76dff8916345efe73bd5026da *latex/nsclc.tex
c561450ec6667d67a3396e9dbfc9dabd *man/ic50.Rd.gz
2aab17474074d84f61e901b32147d4f4 *nsclc/A549_1.txt
365dfc5dc46960baba82c7be6fa14d40 *nsclc/A549_2.txt
1db66fa9e543084287f4498973986c20 *nsclc/Calu1_1.txt
125b25f030c46b6ea2fe976841a0a50e *nsclc/Calu1_2.txt
2fcbd1bdfdefb2398a2954a3161f1237 *nsclc/H322_1.txt
399a9d1c673d09404b7da454874fce92 *nsclc/H322_2.txt
44931639f50d095366be8a2fe9442849 *nsclc/HCC2429_1.txt
bdcb76457c76c14465e29b6d5661b33a *nsclc/HCC2429_2.txt
