# Supplementary material for: Standardized high-throughput evaluation of cell-based compound screens
Source: BMC Bioinformatics. 2008 Nov 12;9:475. doi: 10.1186/1471-2105-9-475 (PMC2639430; doi:10.1186/1471-2105-9-475)
Supplement: Additional file 4 — Windows binary code of the software. A pre-compiled version is provided for MS Windows. It can be installed from within the R environment on Windows systems. [file 1471-2105-9-475-S4.zip › ic50/R/ic50]

local({
    info <- loadingNamespaceInfo()
    ns <- .Internal(getRegisteredNamespace(as.name(info$pkgname)))
    if (is.null(ns))
        stop("cannot find name space environment");
    barepackage <- sub("([^-]+)_.*", "\\1", info$pkgname)
    dbbase <- file.path(info$libname, info$pkgname, "R", barepackage)
    lazyLoad(dbbase, ns, filter = function(n) n != ".__NAMESPACE__.")
})
