# Supplementary material for: Standardized high-throughput evaluation of cell-based compound screens
Source: BMC Bioinformatics. 2008 Nov 12;9:475. doi: 10.1186/1471-2105-9-475 (PMC2639430; doi:10.1186/1471-2105-9-475)
Supplement: Additional file 4 — Windows binary code of the software. A pre-compiled version is provided for MS Windows. It can be installed from within the R environment on Windows systems. [file 1471-2105-9-475-S4.zip › ic50/R-ex/ic50.R]

### Name: ic50
### Title: Standardized evaluation of compound screens
### Aliases: ic50.96 ic50.384
### Keywords: hplot dplot nonlinear smooth

### ** Examples

#Example from a cell line screen (2007). IC50 values are determined for
#the lung cancer cell line HCC2429 and 7 selected compounds.

data(HCC2429_1,HCC2429_2)
write.table(HCC2429_1,file="HCC2429_1.txt",row.names=FALSE,col.names=FALSE,sep="\t")
write.table(HCC2429_2,file="HCC2429_2.txt",row.names=FALSE,col.names=FALSE,sep="\t")

data(mpi384_measure,mpi384_control,mpi384_dilution)
write.table(mpi384_measure,file="mpi384_measure.txt",row.names=FALSE,col.names=FALSE,sep="\t")
write.table(mpi384_control,file="mpi384_control.txt",row.names=FALSE,col.names=FALSE,sep="\t")
write.table(mpi384_dilution,file="mpi384_dilution.txt",row.names=FALSE,col.names=FALSE,sep="\t")

print(ic50.384(files=c("HCC2429_1.txt","HCC2429_2.txt"),
               measure="mpi384_measure.txt",control="mpi384_control.txt",dilution="mpi384_dilution.txt",
               inhib=rep(0.5,7),outdir="./HCC2429_results",normalize="mean"))
